# Supplementary material for: Apple Polyphenol Extract Suppresses Clostridioides difficile Infection in a Mouse Model
Source: Metabolites. 2022 Oct 30;12(11):1042. doi: 10.3390/metabo12111042 (PMC9694464; doi:10.3390/metabo12111042)
Supplement: Supplementary file 1 [file metabolites-12-01042-s001.zip]

Archive with 1 entries (1 files):
- metabolites-1969569-supplementary.pdf
